# Supplementary material for: Experimental preeclampsia in rats affects vascular gene expression patterns
Source: Sci Rep. 2017 Nov 1;7:14807. doi: 10.1038/s41598-017-14926-4 (PMC5665945; doi:10.1038/s41598-017-14926-4)
Supplement: Supplementary file 2 — Supplementary Table S1 [file 41598_2017_14926_MOESM2_ESM.xlsx]

## Sheet: Blad1
#	Gene name	Entrez ID	Fold change Pr vs. NPr	p-value
1	Cxcl13	498335	12.0927	1.24021e-06
2	Mmp3	171045	7.60971	8.02384e-06
3	Rnase1l2	305844	7.18733	0.00364057
4	Slfn3	114247	7.17052	1.07898e-06
5	Irf7	293624	6.95217	5.07201e-06
6	Mx2	286918	6.00691	1.27156e-07
7	Oas1a	192281	5.62262	2.05902e-08
8	Oas1b	246268	5.44147	2.62993e-07
9	Pcsk1	25204	5.08579	5.52288e-05
10	LOC100911190	100911190	4.80436	1.41707e-05
11	Ifi27l2b	299269	4.53524	9.44529e-11
12	Isg15	298693	4.39176	1.46e-06
13	Mx1	24575	4.30217	3.53824e-06
14	C3	24232	4.14584	0.00275393
15	Siglec1	311426	3.81677	1.37496e-07
16	Oas2	363938	3.59252	1.68336e-07
17	Chi3l1	89824	3.55689	0.00132401
18	Rtp4	360733	3.48855	8.35557e-08
19	MGC108823	307414	3.46146	0.000858966
20	Ccl11	29397	3.45762	0.00144307
21	Adamtsl2	311827	3.26576	7.70589e-05
22	Serpina3n	24795	3.25441	0.00670563
23	Dhx58	303538	3.24382	1.81788e-07
24	Ddx60	100360801	3.11383	0.000105545
25	Masp1	64023	3.0655	1.0516e-05
26	Lgals3bp	245955	3.06338	3.95384e-06
27	Cfb	294257	3.01404	0.000464935
28	Oasl2	304549	2.92398	1.07994e-05
29	RT1-S3	294228	2.91988	1.9275e-06
30	Mt1m	100362623	2.85457	0.00402154
31	Nlrp1b	691998	2.84777	0.0367643
32	RGD1563091	500011	2.79545	0.000103971
33	Il6	24498	2.70788	0.0252914
34	Usp18	312688	2.68369	5.53659e-05
35	Hmgcs2	24450	2.66093	0.00261435
36	Oasl	304545	2.63878	7.52018e-08
37	LOC102556096	102556096	2.63357	0.000200913
38	Slpi	84386	2.63303	0.000114544
39	Slfn1	688900	2.6306	0.000857132
40	Mill1	292671	2.59254	0.00134618
41	Zbp1	171091	2.57162	0.000182698
42	LOC102555634	102555634	2.57043	0.00679755
43	LOC685067	685067	2.5691	0.00462954
44	C1s	192262	2.56901	0.00123603
45	Scimp	691993	2.5633	0.00075317
46	Vsig4	312102	2.52816	0.00783881
47	C6	24237	2.47963	0.000248456
48	Gbp2	171164	2.47783	0.0396686
49	Pik3ap1	294048	2.47656	0.000310049
50	RGD1561778	303666	2.47107	0.00371066
51	Tnfsf13b	498666	2.45677	0.00381984
52	C2	24231	2.43735	9.23272e-05
53	Irf9	305896	2.42895	6.96277e-07
54	Ifitm1	293618	2.42542	0.000141496
55	Spon1	64456	2.42459	0.000265649
56	Ifit3	309526	2.42286	0.000219431
57	Sned1	316638	2.41485	0.000419418
58	Aoah	498757	2.40447	0.00223568
59	Ifi27	170512	2.40061	4.20241e-06
60	Slfn13	303378	2.3786	5.83661e-05
61	Ly6e	362934	2.37337	4.14607e-05
62	Gbp1	304266	2.36262	0.0138721
63	Fgf7	29348	2.33867	0.000811793
64	Figf	360457	2.32766	0.000697093
65	Ms4a6a	361735	2.32687	0.00188712
66	Irgm2	100362733	2.31739	0.0149248
67	Dtx3l	498089	2.31218	9.73473e-05
68	Pla2g2d	298579	2.30273	0.000373935
69	RT1-T24-3	414788	2.28443	0.00363248
70	Lgals9	25476	2.27928	4.58051e-05
71	Cpxm1	296156	2.2726	0.000548069
72	Plcxd3	310358	2.27122	0.0035805
73	Herc6	362376	2.26961	0.00040571
74	Sh2d1b	501869	2.26866	0.00721566
75	Has1	282821	2.25621	0.0144571
76	Fgf10	25443	2.24432	0.0012832
77	Cd209f	688750	2.24356	0.00196002
78	Greb1	500633	2.22959	0.00315754
79	Cst7	296257	2.20353	0.00749506
80	Mpeg1	64552	2.1986	6.32605e-05
81	Oas1k	494198	2.19163	0.0044205
82	Fcgr2b	289211	2.19012	0.000458405
83	LOC24906	24906	2.17952	0.0126499
84	Nr1d1	252917	2.17631	0.00202814
85	LOC100911104	100911104	2.17303	0.00216977
86	Hoxc10	315338	2.1664	0.0152607
87	LOC100909797	100909797	2.16288	0.0358477
88	Runx1	50662	2.15142	4.25342e-05
89	Plac8	360914	2.14901	0.00412948
90	Hpgd	79242	2.13862	0.00523003
91	Pnoc	25516	2.13384	0.0201041
92	Ccl21	298006	2.12874	0.0236293
93	Angpt4	296269	2.1094	0.00232269
94	Cd209b	288378	2.10328	0.0490359
95	Erbb3	29496	2.10096	0.00625932
96	Myoc	81523	2.07218	0.00564214
97	Crlf1	290655	2.06511	0.00326721
98	Cd163	312701	2.04539	0.00299775
99	Nrxn1	60391	2.04287	0.000252893
100	LOC103694386	103694386	2.032	0.0109316
101	Esm1	64536	2.03185	0.0115522
102	Sectm1b	287884	2.03157	0.00291731
103	Hif3a	64345	2.02375	0.00949562
104	Slamf9	289235	2.01909	0.00248374
105	Tap1	24811	2.0174	0.00390786
106	Ccl7	287561	2.0169	0.0371797
107	Enpp3	54410	2.01663	0.00351725
108	Nppc	114593	2.01362	0.0131048
109	Gal	29141	1.98869	0.0126739
110	Ifi44	310969	1.98083	4.12168e-05
111	Pstpip2	307248	1.97335	0.0463113
112	Emx2	499380	1.97052	0.0161034
113	Fcgr3a	304966	1.96132	0.0371236
114	Lbp	29469	1.95777	0.00551285
115	LOC102549404	102549404	1.94618	0.0267841
116	Htra3	360959	1.93859	0.000768072
117	Nfam1	362966	1.93138	0.00198962
118	LOC102546968	102546968	1.92093	0.0154379
119	Ret	24716	1.91114	0.00413162
120	Epsti1	498547	1.90567	4.27304e-05
121	Tmem63c	314332	1.90444	0.0267737
122	Ifi44l	310968	1.90243	0.00258129
123	Treml4	680862	1.89746	0.0150494
124	Gpr39	288995	1.89629	0.00320549
125	LOC500066	500066	1.89438	0.00738108
126	Cd68	287435	1.89051	0.000266076
127	Tmem100	497979	1.88866	0.000196784
128	C1qa	298566	1.88825	0.00349278
129	Adamts2	287899	1.8842	0.00959073
130	Itgam	25021	1.88201	0.0055026
131	XAF1	679600	1.88118	0.000802194
132	Parp9	303905	1.88024	0.0009041
133	Ntrk2	25054	1.88022	0.000383588
134	Tmem178a	362691	1.87807	0.00146015
135	Slc16a14	316578	1.87665	0.00170232
136	Mnda	304988	1.87594	0.00520926
137	Gfpt2	360518	1.87311	0.0175175
138	RGD1566307	308350	1.87198	0.00285108
139	Uba7	301000	1.86726	0.000209967
140	Ube2l6	295704	1.86283	7.01975e-05
141	Adh1	24172	1.85885	0.00487409
142	LOC681325	681325	1.85757	0.0228748
143	Igtp	303163	1.85715	0.0450739
144	Clec4a3	362431	1.85232	0.00588515
145	Pla2g2a	29692	1.85027	0.00051355
146	Col6a5	501047	1.84646	0.0436915
147	Parp14	303903	1.84159	0.000822525
148	Igf1	24482	1.83494	0.000714961
149	Sfrp1	84402	1.82601	0.013443
150	C4b	406161	1.82553	0.000216942
151	Angptl4	362850	1.82296	0.0409277
152	Enc1	294674	1.81996	0.00947778
153	Wnt16	500047	1.81458	0.0464407
154	B4galt5	362275	1.81436	0.00140008
155	Mtmr7	306490	1.81428	0.0417356
156	Ssc5d	308341	1.81349	0.0022178
157	LOC690097	690097	1.81021	0.00135902
158	Adamtsl1	362539	1.80432	0.0126742
159	Bst2	378947	1.80317	0.000528434
160	LOC103694382	103694382	1.80279	0.0117551
161	Htr2b	29581	1.79937	0.0141377
162	Rasd1	64455	1.79863	0.00263824
163	Comp	25304	1.79437	0.012346
164	Gbp4	310917	1.79181	0.00791999
165	Slc7a2	64554	1.79145	0.00946699
166	Agpat9	305166	1.78554	0.00827348
167	Stat2	288774	1.78295	0.000753901
168	Tlr1	305354	1.7823	0.0202325
169	Cfp	299314	1.77321	0.00193617
170	Psmb9	24967	1.76821	0.0236144
171	Coro1a	155151	1.76779	0.00289799
172	Osmr	310132	1.76548	0.00427195
173	Jade2	303113	1.76476	0.00128174
174	Fbln1	315191	1.76351	0.00999292
175	Gadd45b	299626	1.76342	0.0144866
176	Napsa	60575	1.76069	0.0100387
177	MGC105567	498873	1.75701	0.01577
178	Socs3	89829	1.75689	0.0482253
179	Timp1	116510	1.75677	0.0265642
180	Htr2a	29595	1.75587	0.0282957
181	Dpep1	94199	1.75516	0.000344505
182	Il1rn	60582	1.75462	0.04919
183	Steap2	312052	1.75376	0.00472334
184	Apol9a	503164	1.75305	5.43556e-06
185	S1pr3	306792	1.74774	0.00752684
186	Ccdc77	312677	1.74177	0.00545863
187	Stk32b	305431	1.74121	0.00233931
188	Serping1	295703	1.73992	0.0197184
189	Prg4	289104	1.7376	0.0217196
190	Ddx58	297989	1.73721	5.08581e-05
191	Srgap1	314903	1.73706	0.000840243
192	Igfbp4	360622	1.73625	0.00187411
193	Sox4	364712	1.73468	0.00219904
194	Irgm	303090	1.73259	0.00920078
195	Tlr7	317468	1.72956	0.0161328
196	Ogdhl	290566	1.72743	0.00127646
197	Cd80	25408	1.72242	0.00270256
198	Cd22	308501	1.72159	0.00245087
199	Grem2	289264	1.72091	0.0107833
200	Slfn2	303380	1.72042	0.00129634
201	Rspo1	313589	1.71808	0.0156989
202	C1qc	362634	1.71717	0.0112767
203	Ifitm6	309104	1.71563	0.0015152
204	Cd55	64036	1.7141	0.00515047
205	Trim30	499223	1.71331	0.00280851
206	Cd180	294706	1.71238	0.0226912
207	Cotl1	361422	1.71236	0.000599375
208	Ifi47	246208	1.71087	0.0453487
209	Mmp2	81686	1.71066	0.00269987
210	Itgb2	309684	1.71043	0.0157119
211	Gda	83585	1.70857	0.00133009
212	Zkscan4	291164	1.70685	0.0428043
213	LOC102550997	102550997	1.7058	0.038183
214	Tmem106a	287722	1.70548	0.000587902
215	LOC100363064	100363064	1.70294	0.00635757
216	Dock2	360509	1.7029	0.00178289
217	Emr4	450235	1.70247	0.0419688
218	Cpne8	362988	1.70203	0.0111999
219	Hist1h2bcl1	680403	1.6999	0.0105685
220	Clec10a	64195	1.698	0.0082364
221	Hck	25734	1.69605	0.017862
222	Igsf10	310448	1.6957	0.0085902
223	Trpm3	309407	1.69247	0.0005084
224	Xdh	497811	1.69227	0.00899134
225	Rarres1	310486	1.69124	0.0181494
226	Ccr5	117029	1.68961	0.00588976
227	Ms4a7	293744	1.68873	0.0413158
228	Rnf213	303735	1.68847	0.00222751
229	Ifit2	294091	1.68819	0.000747197
230	Hist1h2ai	502129	1.68431	0.0293395
231	Clec4a1	362430	1.68393	0.0174566
232	Csmd2	313040	1.68142	0.0377418
233	Cybb	66021	1.6779	0.00780644
234	Sdk1	304297	1.67606	0.00276105
235	Pde10a	63885	1.67392	0.00166863
236	Slamf8	289237	1.67279	0.0334094
237	Myo1g	289785	1.66808	0.0328093
238	Vnn1	29142	1.66283	0.0339002
239	Ctss	50654	1.66211	0.0201817
240	Dbp	24309	1.66207	0.0190476
241	RT1-Db1	294270	1.66166	0.00262476
242	Prr16	361327	1.65973	0.00891626
243	C3ar1	84007	1.65638	0.0334487
244	Hgf	24446	1.65391	0.0106217
245	Cpt1a	25757	1.65371	0.00786107
246	Hpse	64537	1.65203	0.0311283
247	Cmpk2	314004	1.65122	0.0286593
248	Unc93b1	361689	1.6491	0.00127504
249	Lcp1	306071	1.64888	0.0044273
250	RT1-Ba	309621	1.64718	0.000580137
251	Adam12	679837	1.64533	0.00195964
252	Vcan	114122	1.64435	0.0449443
253	LOC497796	497796	1.64143	0.0202436
254	Ms4a14	293743	1.6391	0.00459728
255	Pla2g5	29354	1.63903	0.00736871
256	Stat1	25124	1.63878	0.0183376
257	Pdpn	54320	1.63631	0.00701284
258	Evi2b	100910940	1.63618	0.0112739
259	Itga5	315346	1.63301	0.0300104
260	Cd200	24560	1.6301	0.00379439
261	Glrx	64045	1.62712	0.00310807
262	Grid2	79220	1.62648	0.00678673
263	Serpinb1a	291091	1.62636	0.00904853
264	LOC102547216	102547216	1.62553	0.0148646
265	Rtn4rl1	303311	1.62407	0.00197896
266	Mertk	65037	1.6236	0.00090297
267	Gpr182	29307	1.61971	0.0474613
268	Myo7a	266714	1.61805	0.00326968
269	Tf	24825	1.61621	0.0126141
270	C1qb	29687	1.60703	0.025155
271	MGC112715	690899	1.60289	0.0112161
272	LOC100364500	100364500	1.60223	0.00108267
273	Pik3ip1	305472	1.60211	0.00159657
274	LOC100910200	100910200	1.60054	0.0391592
275	LOC682330	682330	1.59907	0.00766203
276	Adar	81635	1.59867	0.00040089
277	Fcer1g	25441	1.59865	0.016434
278	Cd33	690492	1.59831	0.0259847
279	Hoxc9	368178	1.59572	0.00456594
280	Nnat	94270	1.59213	0.0224518
281	Plxdc1	303505	1.59076	0.0209324
282	LOC100359421	100359421	1.58964	0.0334998
283	Fcgr1a	295279	1.5881	0.0343444
284	Ebi3	680609	1.58718	0.00141303
285	Folr2	293154	1.58676	0.0219206
286	Flt3	140635	1.58557	0.00108199
287	LOC103691881	103691881	1.58103	0.0244195
288	Hist1h2ak	680615	1.57925	0.0449362
289	Bin2	366988	1.57761	0.00709143
290	Ly86	291359	1.5752	0.00326763
291	Irf8	292060	1.57478	0.00253218
292	Cyth4	500906	1.57275	0.00548654
293	Has2	25694	1.57252	0.0246712
294	Csf2ra	652957	1.57088	0.00652021
295	Tnxa-ps1	25602	1.56939	0.034865
296	Eif2ak2	54287	1.56924	3.02253e-05
297	Rasgef1b	100361238	1.56903	0.00131625
298	Ctsk	29175	1.569	0.0138671
299	Pla2g15	361401	1.56876	0.0217561
300	Mmp14	81707	1.56631	0.00520819
301	Ptprc	24699	1.5651	0.0195545
302	Ralgds	29622	1.56458	0.00161352
303	Ifi30	290644	1.56428	0.00237536
304	Igsf6	171064	1.56389	0.0307602
305	Tfec	26296	1.56289	0.0155496
306	Cntd1	498001	1.56288	0.0408064
307	Arrdc4	293019	1.5627	0.000944563
308	Il13ra2	171060	1.56079	0.0307043
309	Col6a1	294337	1.56034	0.010011
310	Themis2	500561	1.55899	0.017441
311	Samhd1	311580	1.557	0.0367699
312	Id3	25585	1.55668	0.0157525
313	Vav1	25156	1.55651	0.00734598
314	Steap1	297738	1.55554	0.0307988
315	LOC499229	499229	1.55529	0.029286
316	Emr1	316137	1.5494	0.0268456
317	RT1-CE10	414792	1.54878	0.00593936
318	Rac2	366957	1.5481	0.0332735
319	Oas3	494202	1.54458	0.00543794
320	LOC299458	299458	1.54344	0.0441437
321	LOC102554102	102554102	1.5428	0.0401113
322	Tef	29362	1.54016	0.000528349
323	Hist1h1b	680522	1.5396	0.0206377
324	Spi1	366126	1.53909	0.00845795
325	Tmem51	500578	1.53546	0.0231137
326	Lyz2	25211	1.53482	0.0200571
327	Necab1	64169	1.53471	0.0342996
328	Treml2	680844	1.53418	0.0306484
329	Fam26f	294430	1.53219	0.036407
330	Pcolce	29569	1.53082	0.032953
331	Il17ra	312679	1.53072	0.00579745
332	Col6a2	361821	1.52917	0.0188988
333	Il18rap	373540	1.52873	0.0404625
334	Pik3r5	497931	1.5284	0.0115022
335	Slc7a5	50719	1.52803	0.0301522
336	Sdf2l1	680945	1.5261	0.0140232
337	Dclk1	83825	1.52498	0.0336222
338	Tbc1d2b	315880	1.5229	0.00701816
339	Ccl12	287562	1.5193	0.0364116
340	Fcna	83517	1.51856	0.0219907
341	Gdf6	252834	1.51822	0.0427374
342	LOC690311	690311	1.5166	0.0273923
343	Apobec1	25383	1.51621	0.015555
344	Kctd1	291772	1.51607	0.00259979
345	Atoh8	500200	1.51513	0.0399035
346	Tmeff2	363228	1.51397	0.0162079
347	Ptpn6	116689	1.51314	0.00790475
348	Plau	25619	1.51227	0.0305842
349	Pde7b	140929	1.5099	0.00189226
350	Gja4	25655	1.50906	0.0376156
351	Tnfrsf11a	498206	1.50603	0.00483414
352	Npb	259222	1.50508	0.00873188
353	Gmfg	113940	1.50495	0.00777429
354	Ppic	291463	1.50482	0.0205196
355	Zfp503	305687	1.50318	0.00758178
356	Csgalnact1	306375	1.50317	0.0332055
357	Scara5	305974	1.50246	0.0294715
358	RT1-Da	294269	1.50176	0.0148276
359	Ms4a6c	690930	1.50138	0.0383089
360	C1r	312705	1.50067	0.0340544
361	Il18	29197	1.49929	0.0233742
362	Rnf114	362277	1.49719	0.000130863
363	Maf	54267	1.49653	0.00595296
364	Pctp	29510	1.49538	0.0167679
365	Sult1a1	83783	1.49479	0.0456767
366	Gas6	58935	1.49474	0.0107953
367	Adra2a	25083	1.49389	0.0167383
368	Laptm5	89783	1.49312	0.014466
369	Tlr13	317227	1.49264	0.0252467
370	Sla	338477	1.49203	0.0499143
371	Amica1	315610	1.49081	0.0167516
372	Lacc1	313790	1.48891	0.0454505
373	Pappa	313262	1.48867	0.0396056
374	Ccnb1	25203	1.4882	0.0170903
375	Slc37a2	500973	1.48815	0.0224829
376	Fyb	499537	1.48785	0.0352194
377	Map4k1	292763	1.48673	0.00211526
378	Tnfrsf1b	156767	1.48557	0.011448
379	Klrk1	24934	1.48512	0.0154755
380	Psmb10	291983	1.48271	0.0471943
381	Lgmn	63865	1.47916	0.00715469
382	Rassf2	311437	1.47664	0.0225398
383	Ly75	499800	1.47572	0.00590777
384	Htr1b	25075	1.47338	0.0355941
385	Irf5	296953	1.47336	0.00802455
386	Ccr1	57301	1.47077	0.0477606
387	Apbb1ip	307171	1.46974	0.0110722
388	Tgfbr3	29610	1.46874	0.00542361
389	Rnase1l1	364303	1.46774	0.0134493
390	Kmo	59113	1.46765	0.00159731
391	Aurkb	114592	1.46742	0.023314
392	Hcls1	288077	1.46504	0.040114
393	Angptl1	679942	1.46428	0.0479281
394	Dram1	679937	1.46201	0.0423472
395	RT1-N3	24750	1.46179	0.0396907
396	Hdac4	363287	1.46103	0.00760597
397	Olfml3	310743	1.4603	0.0468744
398	Ogfr	83525	1.46011	0.000355112
399	RT1-T24-1	361787	1.45851	0.0362829
400	Uap1	498272	1.45824	0.0106989
401	Cldn22	306454	1.45793	0.0303537
402	Clec4a	474143	1.45738	0.0335815
403	Fermt3	309186	1.45702	0.0444865
404	Fam107a	361018	1.45648	0.0397823
405	Esr1	24890	1.4542	0.0449008
406	Cbr3	304078	1.45386	0.0273897
407	Nr1d2	259241	1.45315	0.0220201
408	Ciita	85483	1.45269	0.00520086
409	LOC100911093	100911093	1.45166	0.0351355
410	Gprc5c	287805	1.45165	0.00607172
411	Pou2f2	117058	1.45047	0.0139676
412	Gpnmb	113955	1.44868	0.0434698
413	Ksr1	360573	1.4485	0.00543636
414	Bcl2a1	170929	1.44782	0.0476251
415	Gpr34	554353	1.44615	0.0451857
416	Ncf4	500904	1.44593	0.00823752
417	Trafd1	114635	1.44534	0.00130938
418	Limk1	65172	1.44492	0.0120812
419	Plagl1	25157	1.44402	0.0391014
420	Mcm3	316273	1.44386	0.00839785
421	LOC100363332	100363332	1.44379	0.0098177
422	Ppap2a	64369	1.44098	0.0366526
423	Cd74	25599	1.43893	0.00704315
424	Adap2	56826	1.43591	0.00441601
425	Hist2h3c2	310678	1.43311	0.036906
426	Fcgrt	29558	1.43112	0.00129936
427	Tapbp	25217	1.42935	0.00762586
428	LOC103691034	103691034	1.42923	0.015043
429	Otogl	685868	1.42797	0.0225372
430	RGD1565785	501570	1.42771	0.00389017
431	Lrrc25	498605	1.42689	0.019702
432	Cpvl	502774	1.42661	0.0122665
433	Sele	25544	1.42642	0.0408168
434	Arhgap11a	296060	1.42494	0.0112703
435	Pml	315713	1.42474	0.0014889
436	Helz2	296474	1.42423	0.000964338
437	Hilpda	100361568	1.42374	0.00237463
438	Hist2h4	295277	1.42245	0.0120674
439	LOC102549173	102549173	1.42163	0.0244389
440	Rnaset2	292306	1.42147	0.0271867
441	Sp100	363269	1.42001	0.00428776
442	Trpv2	29465	1.41965	0.0161221
443	Pycard	282817	1.41932	0.0257676
444	LOC684681	684681	1.41925	0.0170121
445	Cebpd	25695	1.41671	0.0261151
446	Zc3h12d	308266	1.4166	0.0148974
447	Calml3	307100	1.41648	0.0262719
448	Htra1	65164	1.4155	0.0295317
449	Spa17	85244	1.41393	0.0232472
450	Trim34	101241893	1.41248	0.00146955
451	Slco2b1	140860	1.41248	0.00748035
452	Ubald2	287840	1.41211	0.0014623
453	Dse	365583	1.41186	0.0360301
454	Hist1h2ac	306962	1.41134	0.00374377
455	Xylt1	64133	1.41025	0.0434784
456	Lair1	574531	1.41016	0.0207392
457	Nup210	58958	1.40988	0.0483183
458	Cysltr1	114099	1.40759	0.019378
459	Iffo1	362437	1.40738	0.0209048
460	Pdgfra	25267	1.40715	0.0439855
461	Pxk	306203	1.40575	0.00463786
462	Lyl1	304663	1.4048	0.0394111
463	Wdfy4	498582	1.40356	0.000937279
464	Tmem154	361972	1.40345	0.0484206
465	Alx1	25401	1.403	0.0434278
466	Lsp1	361680	1.40266	0.0132806
467	Dok1	312477	1.40234	0.0410479
468	LOC102546902	102546902	1.40207	0.0227262
469	Ifitm3	361673	1.40165	0.00394113
470	Lxn	59073	1.40071	0.049909
471	Clec2g	362447	1.40024	0.0101425
472	Ucp1	24860	-4.36292	0.0316412
473	Pnpla3	362972	-3.93454	0.00538036
474	Otop1	305427	-3.87644	0.00655479
475	Aspg	246266	-3.82877	0.000619658
476	Ttc25	303534	-3.34573	0.0010421
477	Hamp	84604	-3.07515	0.000860524
478	Chrnb4	25103	-3.04888	0.0477278
479	Fam57b	293493	-3.03968	0.0288723
480	Acly	24159	-2.97506	0.0110206
481	Gpam	29653	-2.93841	0.000309171
482	Mlxipl	171078	-2.89566	0.0128436
483	Epyc	314772	-2.86859	0.00109758
484	Adtrp	361228	-2.83101	0.0419268
485	Cib2	300719	-2.8207	0.0147992
486	Acot11	100363074	-2.79224	0.0012568
487	Me1	24552	-2.76376	0.00727907
488	Acsl5	94340	-2.71138	0.0016395
489	Gpd2	25062	-2.63859	0.0420834
490	Gk	79223	-2.54562	0.0408497
491	Acaca	60581	-2.36639	0.0291476
492	RGD1309676	361118	-2.34649	0.0353229
493	Hk2	25059	-2.29545	0.00987506
494	Abhd1	313917	-2.27299	0.00795547
495	Slc25a1	29743	-2.27086	0.0138461
496	Pdhb	289950	-2.26752	0.025235
497	Acaa1b	501072	-2.26536	0.012411
498	Scgb1c1	309100	-2.2573	0.0271568
499	Fndc5	260327	-2.23936	0.0141893
500	Slc6a7	117100	-2.21817	0.00397327
501	Pank1	294088	-2.21771	0.0104951
502	Agpat3	294324	-2.16772	0.0137741
503	Hgd	360719	-2.16265	0.00267872
504	Ranbp3l	294789	-2.1524	0.0113966
505	Gpx5	113919	-2.13918	0.00507057
506	Rgs7	54296	-2.13169	0.0247328
507	Trim67	307938	-2.11461	0.00129981
508	Cbfa2t3	361431	-2.10408	0.00484283
509	Rap1gap	313644	-2.03426	0.0186451
510	Aldh5a1	291133	-2.02884	0.0158795
511	LOC100362710	100362710	-2.02472	8.00257e-05
512	Corin	289596	-1.99493	0.0162096
513	Cables1	307585	-1.95982	0.00274559
514	Tmem110	361110	-1.95856	7.92042e-05
515	Hapln4	361129	-1.9548	0.0243765
516	LOC103691612	103691612	-1.94639	0.00401241
517	Slc25a10	170943	-1.93036	0.0361014
518	LOC100360180	100360180	-1.9078	0.0234453
519	Vtcn1	295322	-1.8995	0.023731
520	Slc27a1	94172	-1.89898	0.0468981
521	P2rx5	113995	-1.88512	0.0254739
522	Smpd3	94338	-1.88313	0.00116518
523	Pdp2	246311	-1.87963	0.00536418
524	Nr0b2	117274	-1.8684	0.00966818
525	Retsat	246298	-1.84627	0.0281126
526	Pllp	64364	-1.83771	0.0327331
527	Gbe1	288333	-1.8117	0.0391159
528	LOC692005	692005	-1.80582	0.0206533
529	Kif26b	305012	-1.79866	0.0496799
530	Pon1	84024	-1.79214	0.0452025
531	Sprr2d	102550699	-1.77443	0.0140255
532	Abcb9	63886	-1.74309	0.0178749
533	Eno4	292138	-1.73778	0.0304853
534	Gpc3	25236	-1.73177	0.00382258
535	Prnd	113910	-1.7165	0.0316219
536	Slc2a4	25139	-1.71357	0.0185375
537	Pfkfb4	54283	-1.70271	0.00356629
538	LOC102550114	102550114	-1.70097	0.0128413
539	FAM187A	287741	-1.68428	0.00736984
540	Col6a6	315979	-1.67866	0.00022012
541	Gja1	24392	-1.67336	0.0255225
542	Scd1	246074	-1.66489	0.025572
543	Ppcs	298490	-1.65802	0.0360435
544	Tas1r1	29407	-1.65492	0.00511914
545	LOC690302	690302	-1.65064	0.0141039
546	Ppargc1b	291567	-1.6497	0.0385197
547	Lrrc3b	305705	-1.64936	0.00241492
548	Khdrbs3	64015	-1.64883	0.00103057
549	Trim7	303089	-1.64768	0.0272909
550	Pcdhga9	252895	-1.64601	0.0103682
551	LOC498750	498750	-1.64546	0.046936
552	Itih4	54404	-1.64433	0.00432371
553	C2cd4d	100363111	-1.64211	0.0196303
554	Mir126	100314237	-1.6394	0.0151399
555	Lurap1l	362535	-1.63647	0.00132011
556	Pcdh12	116808	-1.62858	0.000827411
557	Arhgef28	361882	-1.62608	0.0175568
558	Tgfa	24827	-1.62374	0.011003
559	Crispld1	316482	-1.62367	0.044847
560	Kcnb1	25736	-1.62319	0.0173453
561	Tdrd9	299343	-1.62298	0.0126463
562	Fndc1	308099	-1.62167	0.0073991
563	Ptgr1	192227	-1.61551	0.0111993
564	NEWGENE_2812	103690132	-1.6146	0.000641587
565	Lca5	300866	-1.5949	0.012044
566	Cited1	64466	-1.59143	0.00437759
567	Sbspon	297757	-1.57458	0.0438583
568	Olr183	293328	-1.5728	0.0302892
569	Rmdn2	313840	-1.56928	0.0396299
570	Nr4a2	54278	-1.56759	0.0302537
571	Olr1320	300621	-1.56529	0.0138123
572	Dnajb1	361384	-1.55879	0.0283091
573	Ptch2	366452	-1.5569	0.00137268
574	Zfp469	691499	-1.55296	0.0288179
575	Ybx2	303250	-1.55106	0.0207213
576	Taldo1	83688	-1.55084	0.0304378
577	RGD1306782	300091	-1.54492	0.0275894
578	Pcdh9	306091	-1.5413	0.0234294
579	Olfm2	313783	-1.5368	0.00673825
580	Gpr68	314386	-1.53568	0.00811696
581	Tppp	361466	-1.535	0.0214257
582	Prdm15	304054	-1.52827	0.00181246
583	Epb41l1	59317	-1.52679	0.0189143
584	Gria2	29627	-1.52662	0.0294133
585	Myo10	310178	-1.52628	0.0437897
586	RGD1561849	500393	-1.52586	0.0461335
587	Fam135a	367235	-1.51414	0.025119
588	Gdf10	79216	-1.51183	0.0282721
589	Npas2	316351	-1.5118	0.00418616
590	Gabre	65191	-1.5113	0.00343774
591	Cpped1	302890	-1.5106	0.0443981
592	NEWGENE_6497336	103692368	-1.50032	0.00656419
593	Pcdh20	306081	-1.49878	0.0053116
594	Prom2	192211	-1.49857	0.033631
595	Gfod1	306842	-1.49791	0.0376054
596	Fbxl2	363156	-1.49025	0.0133363
597	Thbd	83580	-1.48882	0.00378881
598	St6gal2	301155	-1.48582	0.008386
599	RGD1562284	313837	-1.48443	0.00561625
600	Sep9	83788	-1.48324	0.0118059
601	Tmem14c	171432	-1.48088	0.0436139
602	LOC103693480	103693480	-1.4779	0.0175462
603	Acot8	170588	-1.47774	0.026782
604	Ano1	309135	-1.47675	0.0353284
605	Slc39a12	291328	-1.47565	0.00797019
606	Mylk3	291926	-1.4742	0.0264367
607	Slco5a1	312907	-1.47286	0.0268517
608	Gfm1	114017	-1.47219	0.0381098
609	Ssc4d	304401	-1.47176	0.0451807
610	LOC288978	288978	-1.47138	0.0142457
611	Prex2	312912	-1.47083	0.0200365
612	Frmd5	311362	-1.46859	0.0350875
613	Kcnd3	65195	-1.46681	0.00294389
614	LOC102551408	102551408	-1.46552	0.0294284
615	Cry1	299691	-1.4649	0.00254412
616	Olr1401	287247	-1.46344	0.0201973
617	Ppip5k1	311355	-1.46331	0.00918699
618	Tex9	300822	-1.46232	0.00246359
619	Tacr3	24808	-1.46189	0.0338783
620	G6pd	24377	-1.46036	0.0208709
621	Rtn4ip1	309912	-1.4586	0.0452888
622	Tomm40l	304971	-1.45795	0.00898694
623	LOC690182	690182	-1.45674	0.0464009
624	Slc6a4	25553	-1.45544	0.0292698
625	Rprml	685826	-1.45334	0.0170243
626	Ndufa5	25488	-1.45301	0.0445221
627	Dact2	308212	-1.45066	0.0194124
628	Pcdha5	393087	-1.44783	0.0109848
629	Cgnl1	315795	-1.44756	0.000578942
630	LOC103693210	103693210	-1.44715	0.0286838
631	Abcb11	83569	-1.44675	0.0206271
632	Elovl5	171400	-1.44597	0.00702358
633	Nsdhl	309262	-1.44369	0.0492138
634	Megf9	313270	-1.44366	0.0121511
635	Aspa	79251	-1.44335	0.0479329
636	Olr1566	287973	-1.44237	0.0167017
637	LOC100361793	100361793	-1.44194	0.0241449
638	Olr1068	405967	-1.44187	0.00523056
639	Iqub	296936	-1.43908	0.00779156
640	Olr181	405916	-1.43774	0.0259407
641	LOC691851	691851	-1.43544	0.0370951
642	Limch1	305332	-1.43234	0.0157229
643	Ddhd2	680971	-1.42726	0.0383039
644	Snrk	170837	-1.42412	0.0476194
645	Olr443	295715	-1.42109	0.00281005
646	Wdr95	100361588	-1.42093	0.00764384
647	Cgref1	245918	-1.42047	0.0169462
648	Olr410	405322	-1.41981	0.0346761
649	Crocc	313663	-1.41871	0.0148784
650	Nlk	497961	-1.4171	0.0256167
651	LOC100912525	100912525	-1.41633	0.0462673
652	LOC102551823	102551823	-1.41411	0.0474402
653	Arhgap20	367085	-1.41131	0.00297646
654	Slc25a23	301113	-1.41108	0.0241284
655	Vwc2	501231	-1.41016	0.034108
656	Olr1733	309583	-1.40964	0.0396329
657	Pim1	24649	-1.40848	0.0459686
658	Etl4	291356	-1.40832	0.0073974
659	Cyp26c1	308190	-1.40749	0.0277613
660	B3gnt4	288752	-1.40738	0.0144443
661	Cacnb4	58942	-1.40481	0.0160503
662	Gipc3	500789	-1.40229	0.00808486
