# Supplementary material for: Experimental preeclampsia in rats affects vascular gene expression patterns
Source: Sci Rep. 2017 Nov 1;7:14807. doi: 10.1038/s41598-017-14926-4 (PMC5665945; doi:10.1038/s41598-017-14926-4)
Supplement: Supplementary file 3 — Supplementary Table S2 [file 41598_2017_14926_MOESM3_ESM.xlsx]

## Sheet: Blad1
#	Gene name	Entrez ID	Fold change ExpPE vs. NPr	p-value
1	Mylpf	24584	10.6504	0.048313
2	Ttn	84015	9.76618	0.0447731
3	Irf7	293624	8.32514	1.80169e-06
4	Cxcl13	498335	7.29094	1.66892e-05
5	Mmp3	171045	5.96207	3.23897e-05
6	Oas1a	192281	5.17137	3.93314e-08
7	LOC102556059	102556059	5.06678	0.00562448
8	Serpina3n	24795	4.8659	0.000766256
9	Mx2	286918	4.51426	1.08776e-06
10	C3	24232	4.49043	0.00183123
11	Lgals5	25475	4.20924	0.0170858
12	Alox15	81639	4.03838	0.0387042
13	Oas1b	246268	3.89669	3.70135e-06
14	Slfn3	114247	3.73873	9.10891e-05
15	Chi3l1	89824	3.71651	0.00100632
16	Rbm38	366262	3.62095	0.00925
17	Hemgn	113882	3.57293	0.0312422
18	Car2	54231	3.45275	0.0317338
19	Ifi27l2b	299269	3.42323	1.59211e-09
20	Isg15	298693	3.36401	1.42307e-05
21	Epb42	362202	3.22166	0.0302899
22	Oas2	363938	2.9789	1.18311e-06
23	Siglec1	311426	2.93477	1.99793e-06
24	Klf1	304666	2.9078	0.00421019
25	Add2	24171	2.88707	0.00935772
26	Cfb	294257	2.75217	0.000966638
27	Mt1m	100362623	2.72776	0.0054247
28	Tmem86b	690610	2.72536	0.0297908
29	RT1-S3	294228	2.70595	4.54792e-06
30	Kel	297025	2.70035	0.0281096
31	Pcsk1	25204	2.68743	0.00402274
32	Ret	24716	2.65771	0.000135675
33	Kif1a	363288	2.65613	0.0169076
34	Lgals3bp	245955	2.65128	1.85672e-05
35	Dhx58	303538	2.58576	2.4627e-06
36	LOC100909797	100909797	2.57692	0.0127688
37	Masp1	64023	2.57057	6.48499e-05
38	Ddx60	100360801	2.51219	0.000719743
39	Mx1	24575	2.50443	0.000420769
40	Lgals9	25476	2.49722	1.49572e-05
41	Sned1	316638	2.42741	0.000398078
42	Oasl	304545	2.4233	2.40727e-07
43	Syngr3	302975	2.4177	0.0450561
44	Vsig4	312102	2.4171	0.010587
45	Kif5a	314906	2.3998	0.0296946
46	LOC100911190	100911190	2.34741	0.00358066
47	Adamtsl2	311827	2.26811	0.00199463
48	RGD1560795	297402	2.24687	0.00578104
49	Lbp	29469	2.24598	0.0014361
50	Slc7a14	499587	2.24539	0.0445532
51	Kif5c	311024	2.2439	0.0172682
52	Rtp4	360733	2.22804	1.67126e-05
53	Ranbp10	361396	2.21139	0.00646851
54	Hmgcs2	24450	2.20918	0.0105261
55	Snca	29219	2.20672	0.0125189
56	Syn1	24949	2.19239	0.0270597
57	C6	24237	2.18413	0.000929239
58	Slfn14	287569	2.18075	0.0248304
59	Plcxd3	310358	2.17529	0.00518176
60	Spon1	64456	2.15815	0.000911314
61	Ifi27	170512	2.15444	1.83655e-05
62	Tmem178b	679651	2.14045	0.0239537
63	Slc16a14	316578	2.13989	0.000348137
64	Celf3	499669	2.1233	0.0216213
65	RGD1563091	500011	2.10525	0.001774
66	C2	24231	2.1042	0.000498117
67	Has1	282821	2.08785	0.0243957
68	B3galt1	366064	2.08073	0.0177297
69	Oasl2	304549	2.07806	0.000493976
70	Scimp	691993	2.06427	0.00537686
71	Kcnq3	29682	2.06401	0.0103865
72	Trim10	294210	2.05321	0.0256098
73	Pnoc	25516	2.05106	0.026268
74	Ly6e	362934	2.04883	0.000259334
75	Zbp1	171091	2.02833	0.00214426
76	Gfi1b	311832	2.00054	0.00764363
77	Nnat	94270	1.99742	0.0018333
78	Ifit3	309526	1.99578	0.00180642
79	Garnl3	499783	1.96763	0.0070687
80	LOC100361934	100361934	1.96134	0.00480777
81	LOC102553069	102553069	1.95419	0.00468418
82	Tfap2b	301285	1.9496	0.0335175
83	Gstcd	310855	1.94347	0.00902815
84	MGC108823	307414	1.9326	0.0430974
85	Chrna1	79557	1.92525	0.0161665
86	Mapk8ip2	315220	1.92431	0.0360834
87	Tmem150c	360916	1.9238	0.014713
88	Erbb3	29496	1.9227	0.0134832
89	Ldb3	498587	1.92267	0.0400235
90	Slfn13	303378	1.92136	0.000811365
91	Sh2d1b	501869	1.90332	0.0273587
92	Snhg11	362256	1.89803	0.0287376
93	RGD1562758	498881	1.89784	0.0349005
94	LOC102549404	102549404	1.8905	0.0329879
95	Gfra2	25136	1.88096	0.00379484
96	Herc6	362376	1.87502	0.00338761
97	Socs3	89829	1.87239	0.030265
98	Ccdc92	100036765	1.87198	0.0046562
99	RGD1309350	293613	1.86986	0.0158207
100	Pcbp3	294336	1.86525	0.00934504
101	Sdk1	304297	1.86407	0.000626025
102	LOC102550997	102550997	1.85489	0.0190232
103	Kcnk9	84429	1.84824	0.0198757
104	Irf9	305896	1.84584	4.59785e-05
105	Ube2l6	295704	1.84417	8.26982e-05
106	Nrip3	361625	1.838	0.0365586
107	Mpz	24564	1.83724	0.0451305
108	RGD1563667	365855	1.83394	0.00624279
109	Zkscan4	291164	1.8304	0.0244491
110	Slfn1	688900	1.82358	0.0206829
111	RGD1566401	500717	1.82293	0.0402768
112	Ogdhl	290566	1.81758	0.000610532
113	Nppc	114593	1.81423	0.0300587
114	Nap1l5	688843	1.80793	0.0428908
115	C4bpa	24235	1.7975	0.00992114
116	LOC100911093	100911093	1.78998	0.00258205
117	Srgap1	314903	1.78774	0.000545458
118	Cmpk2	314004	1.7762	0.0142794
119	Tnfsf13b	498666	1.77048	0.0458591
120	MAST1	353118	1.76646	0.0403857
121	Mir450a	100314069	1.76308	0.0373083
122	Mt3	117038	1.7623	0.0450132
123	Hspb8	113906	1.76164	0.0136309
124	LOC100912549	100912549	1.75972	0.0329918
125	Mpeg1	64552	1.75912	0.00130102
126	Nrxn1	60391	1.75411	0.00191831
127	Cpxm1	296156	1.75376	0.00897535
128	LOC102547212	102547212	1.75256	0.0108927
129	RT1-A1	24973	1.75151	0.00152277
130	Treml4	680862	1.73847	0.0315463
131	Runx1	50662	1.73772	0.000905458
132	LOC103693550	103693550	1.73743	0.0182013
133	Slpi	84386	1.73018	0.0101179
134	Prg4	289104	1.72702	0.0229664
135	Prp2	362450	1.72317	0.00733271
136	Aoah	498757	1.7179	0.0380095
137	LOC100910200	100910200	1.71109	0.0209572
138	Bcat1	29592	1.70973	0.0321713
139	LOC690097	690097	1.70709	0.00298599
140	Cyp2d1	266684	1.70601	0.023752
141	Pik3ap1	294048	1.70576	0.0147821
142	Gnaz	25740	1.70503	0.0129701
143	Hist1h2bcl1	680403	1.70306	0.0103528
144	Ebi3	680609	1.70244	0.000432531
145	Tubg2	680991	1.70078	0.0346698
146	Kcna6	64358	1.69894	0.000250239
147	Olr1417	405368	1.69437	0.0274232
148	Lair1	574531	1.69311	0.00128877
149	Myoc	81523	1.69061	0.034198
150	LOC301748	301748	1.6903	0.0388368
151	Sectm1b	287884	1.68783	0.0191007
152	Atcay	362826	1.68107	0.0391521
153	C1s	192262	1.68048	0.0446453
154	Plac8	360914	1.67708	0.0370116
155	Pdpn	54320	1.67702	0.00510939
156	RT1-T24-3	414788	1.67434	0.0480275
157	Alpk3	365298	1.66917	0.048371
158	Mcpt1l3	408209	1.66766	0.0496816
159	RGD1310507	315963	1.66659	0.0101625
160	Hand2	64637	1.6631	0.0129264
161	Pnma2	305977	1.66287	0.0118244
162	Mug1	497794	1.66088	0.02186
163	Grin1	24408	1.66082	0.0313651
164	Ccdc109b	295462	1.6552	0.012307
165	Atp2b2	24215	1.65378	0.00722022
166	Pla2g2d	298579	1.64919	0.0149719
167	Htra3	360959	1.64746	0.00625158
168	Entpd3	316077	1.64707	0.0131986
169	C4b	406161	1.64265	0.00116538
170	Rab3a	25531	1.64232	0.021001
171	Fgf10	25443	1.64215	0.0280553
172	Olr1384	405398	1.63885	0.00301289
173	Insrr	60663	1.63607	0.00847868
174	Nr1d1	252917	1.63418	0.0322579
175	Phox2b	364152	1.63324	0.0488041
176	Cpeb1	293056	1.63322	0.0140505
177	LOC102556096	102556096	1.63035	0.0257528
178	LOC103693339	103693339	1.62461	0.0338251
179	Rasd1	64455	1.61625	0.0100058
180	LOC100912199	100912199	1.6159	0.0388773
181	Filip1l	304020	1.61321	0.0412087
182	Elovl4	315851	1.61149	0.0400648
183	Heyl	313575	1.60665	0.0302976
184	RGD1564447	367254	1.60548	0.0202168
185	Klk1c9	292868	1.60506	0.00844263
186	LOC103694382	103694382	1.6049	0.0359603
187	Bst2	378947	1.60249	0.00311059
188	LOC500066	500066	1.60053	0.037466
189	Gpr156	260430	1.59815	0.0011243
190	A4galt	63888	1.5977	0.0112947
191	Ralgds	29622	1.59727	0.0011278
192	Slc7a5	50719	1.59721	0.0184372
193	Cyp4x1	246767	1.59398	0.0183894
194	LOC103691668	103691668	1.59357	0.0265665
195	Batf	299206	1.593	0.0181758
196	Gria1	50592	1.59067	0.0380748
197	Adra2a	25083	1.58863	0.00729678
198	Creg2	316353	1.5872	0.00394025
199	RGD1562641	290589	1.58692	0.00978966
200	B4galt5	362275	1.58255	0.00867626
201	LOC497796	497796	1.58205	0.0295812
202	Figf	360457	1.58117	0.0352141
203	Usp18	312688	1.57942	0.0206107
204	Fam117a	497983	1.57926	0.0153725
205	Enpp3	54410	1.5791	0.0393366
206	LOC100912563	100912563	1.57829	0.0141694
207	S1pr3	306792	1.57806	0.0233517
208	Pde10a	63885	1.57762	0.00408099
209	Cd163	312701	1.57677	0.0394705
210	Pik3ip1	305472	1.57638	0.00208687
211	Arhgef4	301334	1.57482	0.0207114
212	Slamf9	289235	1.57256	0.0333347
213	Fam46b	313019	1.56906	0.0302408
214	Tnxa-ps1	25602	1.56813	0.0351433
215	RGD1560470	362083	1.56775	0.039437
216	Ssc5d	308341	1.56741	0.0138619
217	Fbln1	315191	1.56727	0.0337238
218	Sncg	64347	1.56618	0.0380678
219	Ntrk2	25054	1.56605	0.00547862
220	Olr1726	405204	1.55982	0.0137964
221	Lbx1	499362	1.55975	0.04822
222	Fgf7	29348	1.55474	0.0457862
223	Reep2	682105	1.55286	0.00566162
224	Gdf6	252834	1.55251	0.0340501
225	Jakmip2	307479	1.55035	0.00877374
226	Ehd3	192249	1.54925	0.0216637
227	Tph1	24848	1.54786	0.0135396
228	Pla2g2a	29692	1.54769	0.00682417
229	LOC103691034	103691034	1.54632	0.00442258
230	RT1-CE7	368153	1.54528	0.0154339
231	Susd1	298031	1.54511	0.00610235
232	Angpt4	296269	1.54412	0.0495129
233	Rab39a	315668	1.54403	0.0136762
234	Cntd1	498001	1.54256	0.0462299
235	Sgpp2	301543	1.5417	0.0484578
236	Pnmal2	308393	1.54114	0.0397665
237	Rgs9	29481	1.53838	0.0496246
238	Syt5	54309	1.53793	0.0155889
239	Hmx3	293537	1.5379	0.0198074
240	Fam189b	310640	1.53782	0.00352498
241	Dscaml1	315615	1.53663	0.00405417
242	Doc2b	81820	1.53633	0.0390148
243	RT1-T24-1	361787	1.53494	0.0197482
244	Ecel1	60417	1.53444	0.0287784
245	Grid2	79220	1.53372	0.0145833
246	Rnf224	366004	1.53226	0.0493852
247	Trpv2	29465	1.53225	0.00489081
248	RGD1304884	307907	1.52853	0.00623776
249	Clec3a	365009	1.52851	0.0269359
250	Dnajc5g	366567	1.52284	0.0101054
251	Tmem59l	306349	1.52246	0.0349265
252	Prph2	25534	1.52205	0.0455083
253	Serpinb1a	291091	1.52085	0.020718
254	Psapl1	289720	1.52003	0.0205924
255	Fam83h	362937	1.5198	0.0206497
256	Igfbp4	360622	1.51949	0.0119194
257	Slfn2	303380	1.51613	0.0084086
258	Jade2	303113	1.51538	0.0110496
259	Bsdc1	297890	1.5125	0.0279604
260	Dos	314622	1.51173	0.0140164
261	Epha8	60589	1.50642	0.0164984
262	Lppr2	300443	1.50444	0.0443985
263	Lrrc16b	361041	1.50166	0.0113897
264	Ppfia3	140591	1.50033	0.0238304
265	Kcnj12	117052	1.49907	0.0155723
266	Asb10	499972	1.49714	0.0250967
267	Eepd1	315500	1.49601	0.0206249
268	Hs6st3	364476	1.49558	0.0209271
269	Phyhipl	309901	1.49546	0.038125
270	Cpt1a	25757	1.49376	0.0271482
271	Gpr111	301269	1.49332	0.0172052
272	Olr1673	294143	1.4914	0.0211192
273	Uba7	301000	1.49065	0.00708565
274	Mmp25	302963	1.49037	0.0323149
275	Lhfpl4	353230	1.4878	0.0306596
276	Fbxo16	305970	1.48776	0.0438607
277	Dupd1	361003	1.48709	0.0133529
278	Kcnh7	170739	1.48652	0.0310738
279	Ddx58	297989	1.4859	0.00109423
280	Ifi44	310969	1.48579	0.00460449
281	Fam81a	315789	1.48472	0.000637592
282	Pou2f2	117058	1.48423	0.00987825
283	Tmem178a	362691	1.48355	0.0275904
284	Entpd2	64467	1.48135	0.0434425
285	Nanos3	288909	1.48088	0.022631
286	Gda	83585	1.47934	0.0114187
287	Tfap2a	306862	1.47896	0.00358086
288	LOC103693383	103693383	1.47737	0.0311479
289	Zfp93	296399	1.47685	0.0469421
290	Fcgr2b	289211	1.47627	0.0417426
291	Nkx1-2	293568	1.47537	0.021722
292	Or10ad1	500926	1.47533	0.0205413
293	Drp2	66027	1.47205	0.0222773
294	Scnn1g	24768	1.4706	0.00298007
295	Dtx3l	498089	1.46993	0.0281781
296	Cdk5r2	501164	1.46992	0.00534933
297	Adar	81635	1.46858	0.00207435
298	Cadm1	363058	1.46642	0.0479557
299	Lonrf2	301361	1.46472	0.00922055
300	Kcnq2	170848	1.46313	0.0327363
301	Rundc3b	688590	1.46307	0.039708
302	Parp9	303905	1.46215	0.0250467
303	Lrfn1	365222	1.4614	0.0191818
304	LOC498308	498308	1.46069	0.0121024
305	Scara5	305974	1.46022	0.040802
306	Tmem106a	287722	1.46019	0.00757435
307	Casz1	313713	1.45952	0.0105364
308	Neil2	305957	1.45874	0.0031678
309	Spred3	308478	1.45692	0.00741457
310	Kcnk4	116489	1.45629	0.02419
311	Tmprss5	266681	1.45577	0.03177
312	Tfcp2l1	304741	1.45468	0.0301566
313	Slitrk1	306147	1.45257	0.015347
314	LOC102546902	102546902	1.4507	0.0136551
315	Rgs16	360857	1.45064	0.0346465
316	Oas3	494202	1.45056	0.0140445
317	Syt11	60568	1.45027	0.0462005
318	Stk33	690861	1.4489	0.0103511
319	Nipal3	502990	1.44858	0.0322454
320	Cpne6	691478	1.44847	0.0291129
321	Pla2g5	29354	1.44842	0.0344991
322	Plagl1	25157	1.44834	0.0377486
323	Trpm3	309407	1.44817	0.00715276
324	Esr1	24890	1.4469	0.0474764
325	RGD1564463	289322	1.4459	0.0256256
326	Il10	25325	1.44409	0.0450395
327	Ptger2	81752	1.444	0.0157503
328	Fzr1	314642	1.44315	0.0251633
329	Slc13a4	503568	1.4425	0.0284495
330	Map3k9	500690	1.44203	0.011173
331	Stat2	288774	1.44107	0.0174687
332	LOC100363043	100363043	1.44012	0.00454531
333	Pianp	312711	1.43989	0.0218898
334	Sct	24769	1.43968	0.0259302
335	Ubash3a	309666	1.43943	0.0432017
336	Agtr1a	24180	1.43797	0.00201794
337	Asb1	316628	1.43766	0.024896
338	Scrt2	366229	1.43704	0.0177287
339	Cnppd1	316530	1.43523	0.00297067
340	Adam12	679837	1.43523	0.0157579
341	Olr217	293364	1.43434	0.0183869
342	Syna	288602	1.43426	0.0151724
343	Kb15	366992	1.43384	0.0219407
344	Ptger1	25637	1.43274	0.0319951
345	Ubash3b	315579	1.43268	0.0165331
346	Cebpd	25695	1.43205	0.0224787
347	LOC100363494	100363494	1.43127	0.0184606
348	Olr1644	290055	1.43111	0.0148111
349	C1ql4	300220	1.42958	0.0466534
350	Mri1	288912	1.42941	0.00400848
351	Fa2h	307855	1.42669	0.0408251
352	Lancl3	302540	1.42556	0.017642
353	Numbl	292732	1.42438	0.0363969
354	Kdf1	313018	1.42254	0.0121854
355	Lalba	24528	1.42141	0.0179433
356	Artn	362572	1.42101	0.0455706
357	Cacnb3	25297	1.42043	0.0118304
358	LOC102554898	102554898	1.41705	0.013885
359	RGD1564149	499419	1.41682	0.0480745
360	RGD1562871	302366	1.41665	0.0342207
361	Hist1h2bl	64647	1.41577	0.0289558
362	Zdbf2	501153	1.41491	0.00931864
363	Twf2-ps1	294420	1.41382	0.0193975
364	Plek2	314260	1.4128	0.00480561
365	Mir93	100314154	1.41123	0.0106609
366	LOC102553780	102553780	1.4109	0.0374079
367	Plcxd2	363781	1.4104	0.00139221
368	Tmem100	497979	1.40928	0.0181812
369	Lmx1a	289201	1.40928	0.0305062
370	Olr1699	406011	1.40904	0.0134047
371	Adcy1	305509	1.40754	0.0487532
372	Gprc5c	287805	1.40741	0.0103906
373	Lrit3	502596	1.40703	0.0262454
374	Plch2	313756	1.40694	0.0115178
375	Ifit2	294091	1.40693	0.0146564
376	Cd200	24560	1.40665	0.0302124
377	Tmem207	100360091	1.4052	0.043936
378	Sh3gl2	116743	1.40494	0.0121523
379	Cfp	299314	1.40434	0.0415223
380	Pcdha8	116781	1.4038	0.0385868
381	Acpp	56780	1.40271	0.038844
382	Abcg1	85264	1.40264	0.02082
383	Mir207	100314253	1.40226	0.039582
384	Slc22a20	293686	1.40202	0.0232278
385	Epha6	29202	1.40197	0.0309831
386	Ucp1	24860	-4.18573	0.0359952
387	Adtrp	361228	-3.21701	0.0247015
388	Mrgprg	309133	-2.98448	0.0290261
389	Aspg	246266	-2.91018	0.0036785
390	Otop1	305427	-2.74421	0.0326599
391	Fam57b	293493	-2.71665	0.0461865
392	Ttc25	303534	-2.70804	0.00440312
393	Acsl5	94340	-2.66014	0.00190211
394	Pnpla3	362972	-2.63927	0.0357352
395	Gpam	29653	-2.61032	0.000852749
396	Gk	79223	-2.55252	0.040347
397	Me1	24552	-2.52752	0.0126326
398	Tfrc	64678	-2.45934	0.0251816
399	Rpl30	64640	-2.43509	0.0224136
400	Acly	24159	-2.40635	0.0337045
401	Rpl23a	360572	-2.30326	0.016583
402	Cib2	300719	-2.26299	0.046443
403	Acot11	100363074	-2.24956	0.00684816
404	Hk2	25059	-2.19297	0.0136926
405	Tmem110	361110	-2.10452	2.77419e-05
406	Pdhb	289950	-2.10354	0.0392655
407	Tkt	64524	-2.0973	0.0306064
408	Agpat3	294324	-2.09615	0.0175424
409	Scgb1c1	309100	-2.05264	0.0470844
410	Coq10b	301416	-2.02284	0.000986457
411	Pank1	294088	-2.01402	0.0212878
412	Hamp	84604	-2.00299	0.0212177
413	Tceb1	64525	-1.99805	0.0372143
414	Retsat	246298	-1.98468	0.0159622
415	Vcam1	25361	-1.96733	0.0366581
416	Gbe1	288333	-1.95085	0.0226276
417	Bmp6	25644	-1.94137	0.00205096
418	Abhd1	313917	-1.92081	0.0278616
419	Agt	24179	-1.9146	0.0457323
420	Acyp1	299203	-1.89217	0.0107291
421	LOC102548389	102548389	-1.84944	0.007091
422	Pon1	84024	-1.84356	0.0369229
423	Cbfa2t3	361431	-1.84203	0.0159879
424	LOC689271	689271	-1.83081	0.0268372
425	Hmgcs1	29637	-1.82508	0.0163723
426	Fam114a1l1	316729	-1.82357	0.0124291
427	LOC100909664	100909664	-1.82005	0.0360579
428	LOC100361944	100361944	-1.81956	0.0373144
429	Hgd	360719	-1.81024	0.0143854
430	Atp5h	641434	-1.80924	0.0296985
431	Aldh5a1	291133	-1.80546	0.0382661
432	LOC100361319	100361319	-1.78659	0.0458542
433	LOC100362710	100362710	-1.77639	0.000546034
434	Cables1	307585	-1.77348	0.0080986
435	Mir22	100314001	-1.75698	0.0207099
436	Gpc3	25236	-1.75457	0.0032386
437	Dnajc15	290370	-1.74434	0.0332367
438	RGD1560723	500448	-1.73916	0.00966871
439	P2rx5	113995	-1.73259	0.0481364
440	Timm9	171139	-1.72142	0.00614406
441	LOC685025	685025	-1.72001	0.00977241
442	Lace1	502479	-1.71066	0.0433591
443	LOC498750	498750	-1.70989	0.0341048
444	LOC102550114	102550114	-1.68953	0.0138004
445	LOC102551408	102551408	-1.68563	0.00503768
446	Smpd3	94338	-1.68345	0.00491287
447	RGD1564613	501520	-1.67924	0.0372648
448	Taldo1	83688	-1.67534	0.0132467
449	RGD1305645	363225	-1.65876	0.0157681
450	Zfp189	313219	-1.65685	0.00224904
451	Pdp2	246311	-1.64913	0.0208706
452	LOC685590	685590	-1.64898	0.00516418
453	Obox2	292574	-1.6475	0.023459
454	Cox20	289278	-1.63887	0.00301443
455	LOC100360828	100360828	-1.61873	0.0184682
456	Fam169b	680906	-1.61873	0.0438819
457	Tmem97	303330	-1.61252	0.000975428
458	Ndufaf1	296086	-1.6121	0.0447851
459	Adipor2	312670	-1.61119	0.0455136
460	LOC499607	499607	-1.61064	0.0241489
461	Gja1	24392	-1.61052	0.0365187
462	Ccdc58	288065	-1.60923	0.0413282
463	Itgb3bp	362548	-1.60403	0.00133791
464	Col6a6	315979	-1.60322	0.000510373
465	Mterf	85261	-1.6024	0.0282531
466	Rps3a	29288	-1.602	0.0372167
467	LOC102555644	102555644	-1.5994	0.0204505
468	Yipf4	362699	-1.5972	0.0310143
469	Tbpl1	689030	-1.59401	0.0366735
470	Slc2a4	25139	-1.58962	0.0380909
471	Rpe	501157	-1.58941	0.0253521
472	Trim67	307938	-1.589	0.027234
473	Eif3e	299872	-1.58846	0.0361055
474	Pcdhga9	252895	-1.58771	0.015872
475	Chordc1	315447	-1.58651	0.00303394
476	Zcchc9	309986	-1.58077	0.0160289
477	Thumpd3	500288	-1.57989	0.00630842
478	LOC103691922	103691922	-1.57424	0.0466915
479	Ddhd2	680971	-1.57071	0.0114694
480	Coq6	299195	-1.56791	0.023341
481	Opcml	116597	-1.56715	0.0484796
482	LOC690182	690182	-1.56676	0.0205412
483	Zfp945	100362641	-1.56617	0.0301178
484	LOC684970	684970	-1.5642	0.0202906
485	Hypk	311359	-1.56342	0.00649151
486	Otud6b	297911	-1.56337	0.00148813
487	Kcnb1	25736	-1.56196	0.0263847
488	Ttc30a	100362431	-1.5611	0.00825714
489	Yars2	287924	-1.56063	0.0108978
490	LOC102546874	102546874	-1.55625	0.0328529
491	Rnf138	94196	-1.55213	0.000223702
492	LOC361914	361914	-1.54872	0.0335823
493	LOC102554600	102554600	-1.54771	0.0419561
494	Higd1a	140937	-1.54695	0.0181737
495	Rnf182	498726	-1.54598	0.0237318
496	E2f5	116651	-1.5442	0.00869224
497	Timm8b	64372	-1.54324	0.0398175
498	Nsdhl	309262	-1.53559	0.0246092
499	Tgfa	24827	-1.53542	0.0214738
500	C1qtnf2	497886	-1.5348	0.041946
501	Pcdha5	393087	-1.5316	0.00449218
502	Cgrrf1	116679	-1.52964	0.00231605
503	Atp5o	192241	-1.52934	0.0359388
504	Mrpl47	294963	-1.52455	0.015666
505	RGD1562284	313837	-1.52307	0.00366197
506	Gdf10	79216	-1.51884	0.0268097
507	Dnajb1	361384	-1.51678	0.0378037
508	Ptgr1	192227	-1.5143	0.0243684
509	Micu3	364601	-1.5136	0.0265125
510	LOC288978	288978	-1.5128	0.00953821
511	LOC103693480	103693480	-1.50996	0.0130884
512	Nxt2	315352	-1.50844	0.0195983
513	LOC365287	365287	-1.50763	0.00689526
514	Psmg2	291539	-1.50438	0.000427601
515	LOC102551823	102551823	-1.50163	0.0230156
516	Grtp1	361180	-1.49975	0.0363712
517	LOC503455	503455	-1.49953	0.0101758
518	Giot1	171090	-1.49674	0.010704
519	Fxc1-ps1	688534	-1.49663	0.0306964
520	Nol11	688885	-1.4965	0.0333823
521	Pcdh12	116808	-1.49462	0.00365691
522	Mirlet7f-1	100314277	-1.49176	0.0373176
523	Pfdn6	309629	-1.49156	0.0458839
524	Rbp1	25056	-1.48854	0.012438
525	Slc25a32	315023	-1.48828	0.0331182
526	RGD1308147	307008	-1.48719	0.00147739
527	Coq3	29309	-1.4852	0.0476041
528	Epb41l1	59317	-1.48487	0.0266097
529	Magoh	298385	-1.48265	0.0119243
530	Olr1068	405967	-1.48152	0.00319589
531	Mospd2	363463	-1.48149	0.0216217
532	Mkks	311456	-1.48102	0.0049403
533	Fam135a	367235	-1.48095	0.0325517
534	Mak16	306526	-1.48076	0.0140743
535	Aspa	79251	-1.48025	0.0361299
536	Ube2a	298317	-1.47745	0.00963888
537	NEWGENE_1311704	103690222	-1.47561	0.0330476
538	Dnaja1	65028	-1.47243	0.0297261
539	Bmp4	25296	-1.4723	0.0447572
540	Adi1	298934	-1.47047	0.0140304
541	Rab23	367242	-1.4703	0.0381488
542	Fam76b	367021	-1.46985	0.0249286
543	LOC691675	691675	-1.46973	0.0344147
544	LOC100362980	100362980	-1.4694	0.0153644
545	Ttc14	310314	-1.46737	0.02614
546	Abcd3	25270	-1.46275	0.00955678
547	Ppil3	301432	-1.46183	0.0165288
548	Iqub	296936	-1.46146	0.00598207
549	Olr1566	287973	-1.45778	0.0142868
550	Ruvbl1	65137	-1.45353	0.0438516
551	Rexo2	300689	-1.45293	0.0015133
552	Trip4	315769	-1.45291	0.0223588
553	Comtd1	305685	-1.45282	0.0494135
554	Bcap29	298943	-1.45202	0.00710156
555	Atad3a	298682	-1.45184	0.0482194
556	Ube2v2	287927	-1.45173	0.0284268
557	Tmem68	312946	-1.4504	0.00212007
558	Grpel1	79563	-1.45031	0.0449854
559	Banf1	114087	-1.44798	0.0136219
560	Nmrk2	100912521	-1.44735	0.0396874
561	Ptges3	362809	-1.44598	0.0328739
562	Osgepl1	314548	-1.44439	0.00286018
563	RGD1563620	310511	-1.44391	0.0401701
564	Hspe1	25462	-1.43938	0.0483337
565	Entpd7	309390	-1.43925	0.0456779
566	Acadsb	25618	-1.43877	0.0442708
567	Bzw1	363232	-1.43633	0.0119374
568	Naa20	362228	-1.43508	0.00153302
569	Ptcd3	500199	-1.43504	0.0199365
570	Tnfrsf9	500590	-1.43209	0.00717012
571	Actr6	314718	-1.43033	0.0321216
572	Olr947	288876	-1.42979	0.0385422
573	Gid4	687192	-1.42947	0.0390676
574	Pop7	288564	-1.4291	0.00568093
575	Cisd3	287661	-1.42895	0.013095
576	Sc5d	114100	-1.42871	0.00982399
577	Ifrd1	29596	-1.42855	0.0369766
578	Nlk	497961	-1.42851	0.0229026
579	Hykk	300723	-1.42569	0.0214275
580	Eif1ax	302697	-1.42405	0.0254952
581	Gabre	65191	-1.42399	0.00950028
582	Abca9	287788	-1.42363	0.0474444
583	Polk	171525	-1.42139	0.00564636
584	Anxa5	25673	-1.42082	0.00312423
585	LOC102551621	102551621	-1.42079	0.0375972
586	Nudt19	308518	-1.41819	0.0338994
587	Nqo2	291084	-1.41755	0.0362474
588	Plk3	58936	-1.41711	0.028752
589	LOC501406	501406	-1.41693	0.0149157
590	Spetex-2F	316940	-1.41669	0.00803866
591	Mrpl33	100363539	-1.4157	0.00800453
592	Gnl3	290556	-1.41528	0.0421602
593	Cetn2	84593	-1.41328	0.0104935
594	Zfp655	360764	-1.41069	0.0360858
595	Sep9	83788	-1.40927	0.024754
596	Nat2	116632	-1.40877	0.0135594
597	Guf1	305317	-1.40756	0.0444275
598	Cmpk1	298410	-1.40534	0.0404034
599	Tex9	300822	-1.40518	0.00535197
600	RGD1562140	498247	-1.40396	0.0440645
601	Lysmd3	315923	-1.40312	0.013464
602	Sep7	64551	-1.40277	0.0403897
603	Cep76	291540	-1.40165	0.0433101
604	Trmt10c	304012	-1.40078	0.00723991
605	LOC102547932	102547932	-1.40076	0.00937399
606	Krcc1	312437	-1.40002	0.000330837
