# Supplementary material for: Experimental preeclampsia in rats affects vascular gene expression patterns
Source: Sci Rep. 2017 Nov 1;7:14807. doi: 10.1038/s41598-017-14926-4 (PMC5665945; doi:10.1038/s41598-017-14926-4)
Supplement: Supplementary file 4 — Supplementary Table S3 [file 41598_2017_14926_MOESM4_ESM.xlsx]

## Sheet: Blad1
#	Gene name	Entrez ID	Fold change ExpPE vs. Pr	p-value
1	Ttn	84015	8.16263	0.049213
2	Tnni1	29388	3.26757	0.0392954
3	RGD1564480	501620	2.49025	0.00400367
4	Syngr3	302975	2.47638	0.0309447
5	Ugt1a1	24861	2.46341	0.020894
6	Rab6b	363123	2.34242	0.0408152
7	Scg3	116635	2.30346	0.0245674
8	Snca	29219	2.28856	0.0066833
9	Mcpt9	54272	2.26449	0.00775565
10	Add2	24171	2.259	0.0280436
11	Slc7a14	499587	2.25189	0.0339868
12	Mpz	24564	2.18784	0.00936088
13	Kcnq3	29682	2.18312	0.00444648
14	L1cam	50687	2.17419	0.0477541
15	Brinp2	286895	2.17299	0.00699089
16	LOC103692139	103692139	2.17129	0.0122655
17	RGD1562758	498881	2.13646	0.0107433
18	Celf6	300758	2.09824	0.0488113
19	Vat1l	361414	2.08789	0.0398324
20	Cyb561	303601	2.06692	0.0440161
21	Tm4sf4	116467	2.0473	0.0355085
22	NEWGENE_1305560	103690221	2.02279	0.02158
23	Spock1	306759	2.00622	0.0354361
24	LOC102547212	102547212	1.9829	0.00192267
25	LOC691325	691325	1.97746	0.0170808
26	LRRTM1	679668	1.95018	0.0246539
27	Rbm11	288321	1.94592	0.0397774
28	Sostdc1	266803	1.93086	0.0359604
29	Igsf11	303926	1.92611	0.0124818
30	Slfn14	287569	1.91429	0.0435889
31	Hand1	59112	1.90691	0.0137247
32	Hmx3	293537	1.90325	0.00090522
33	Nrsn1	291129	1.9008	0.0495858
34	Crmp1	25415	1.88412	0.0191805
35	Chrna1	79557	1.87888	0.0144142
36	Kif5c	311024	1.86168	0.045212
37	Ctxn1	29145	1.85969	0.0263994
38	Phox2a	116648	1.84145	0.0454585
39	Snhg11	362256	1.83783	0.027763
40	Astn1	304900	1.83557	0.0299827
41	Chga	24258	1.82988	0.00459005
42	Cyp2s1	308445	1.82733	0.0291397
43	Ctnna2	297357	1.82721	0.0114383
44	Fkbp1b	58950	1.8223	0.0172122
45	Kcnk9	84429	1.81472	0.0170995
46	LOC100912199	100912199	1.81025	0.00963776
47	Lgi3	306013	1.80654	0.0269583
48	Pcbp3	294336	1.79676	0.0095149
49	Rimbp2	266780	1.79674	0.0280075
50	RGD1559732	497912	1.78903	0.0288657
51	Mapk8ip2	315220	1.789	0.0464623
52	RGD1560795	297402	1.78685	0.0271008
53	LOC683212	683212	1.78346	0.00448221
54	Slc35f1	502421	1.78327	0.0144675
55	Actc1	29275	1.77407	0.0103179
56	Tppp3	291966	1.76489	0.0427198
57	Pcdh10	361943	1.76306	0.0478587
58	Ppp2r2b	60660	1.75992	0.0486935
59	Cnksr2	59322	1.75866	0.0258661
60	Tmprss5	266681	1.75844	0.00187739
61	Kcnj3	50599	1.75173	0.00807638
62	RGD1312005	291580	1.75169	0.0271725
63	Sgpp2	301543	1.7489	0.0101851
64	Olr6	365175	1.74518	0.0414724
65	LOC102553069	102553069	1.74517	0.0104027
66	Nfasc	116690	1.74429	0.0396949
67	Slitrk1	306147	1.74382	0.000624017
68	Brsk2	293631	1.73748	0.00571723
69	C2cd4d	100363111	1.73354	0.00777669
70	RGD1559864	500446	1.73237	0.0122968
71	Adcyap1r1	24167	1.7249	0.0326184
72	RGD1564972	499666	1.71916	0.049519
73	Cntn5	114589	1.71641	0.044784
74	Mug1	497794	1.71604	0.011317
75	Taar7c	494535	1.70738	0.00594635
76	Entpd3	316077	1.70176	0.00630385
77	Ttyh1	292597	1.701	0.0312281
78	Gnaz	25740	1.69326	0.0099387
79	Vtcn1	295322	1.69114	0.0450087
80	Taar7b	294126	1.69046	0.000469188
81	RGD1560470	362083	1.69003	0.0137426
82	Elovl4	315851	1.68968	0.0193518
83	Atp1b1	25650	1.68726	0.0229346
84	Gfi1b	311832	1.68471	0.0265572
85	Ptprz1	25613	1.68438	0.00701235
86	Atcay	362826	1.68212	0.0298801
87	Lrfn1	365222	1.67988	0.00176028
88	Prp2	362450	1.67753	0.00695793
89	Mmp15	291848	1.67606	0.0428416
90	Mab21l1	688394	1.67527	0.027747
91	Atp2b2	24215	1.67484	0.00415802
92	Plp1	24943	1.6739	0.0169866
93	Nos1	24598	1.66964	0.0442641
94	LOC103691668	103691668	1.66457	0.0121649
95	Olr1520	404963	1.66343	0.0219852
96	Myom3	313625	1.66098	0.0347723
97	RGD1564463	289322	1.65685	0.0026798
98	Garnl3	499783	1.65356	0.02653
99	Gpx5	113919	1.64979	0.0366253
100	Grm7	81672	1.64839	0.0306136
101	Crygn	296730	1.64584	0.0345948
102	Csdc2	266600	1.64282	0.00972719
103	Cadm1	363058	1.63975	0.0100067
104	Filip1l	304020	1.6396	0.0271532
105	Gnao1	50664	1.63913	0.00391942
106	Sez6l2	308988	1.63753	0.0353408
107	Ap3b2	308777	1.63601	0.0396528
108	LOC100912483	100912483	1.63578	0.00611998
109	Ly6g6c	294241	1.62997	0.0254233
110	RGD1565693	500697	1.62812	0.0401587
111	Ngb	85382	1.62704	0.0307145
112	Bean1	361358	1.62451	0.0220462
113	Olr1417	405368	1.61619	0.0322894
114	Efr3b	313928	1.61428	0.000288143
115	Slc30a10	289353	1.61404	0.0014237
116	Rgs9	29481	1.61356	0.0238286
117	Acnat1	681043	1.60741	0.0082873
118	Sep3	56003	1.60693	0.0267696
119	Frmpd1	313244	1.60646	0.0397828
120	Grin1	24408	1.60438	0.0330882
121	Kiaa0895l	688736	1.60335	0.0381809
122	Hist3h2ba	303175	1.5981	0.0347802
123	Phox2b	364152	1.5969	0.0464848
124	LOC689991	689991	1.59653	0.0398487
125	Syt2	24805	1.59515	0.0209778
126	Olr1450	405049	1.59374	0.0124378
127	Ncmap	689826	1.58739	0.0136354
128	Tmem213	689748	1.58699	0.0325259
129	Gvinp1	293347	1.58607	0.0459258
130	Cyp4x1	246767	1.58338	0.0144658
131	RGD1307443	361244	1.57743	0.0235406
132	RGD1563348	502642	1.57727	0.0321504
133	LOC685081	685081	1.57215	0.0423055
134	LOC100361934	100361934	1.56808	0.033168
135	Tmem59l	306349	1.56739	0.0189998
136	Paqr9	315904	1.56584	0.0413108
137	Cacng3	140724	1.56473	0.00256532
138	LOC103693210	103693210	1.56428	0.00726981
139	Gch1	29244	1.56298	0.0439136
140	Nrn1	83834	1.56167	0.0412483
141	LOC102556447	102556447	1.5581	0.00745171
142	Syt11	60568	1.55518	0.0153356
143	Lhfpl4	353230	1.55467	0.0132332
144	Dbx2	541457	1.55392	0.00387723
145	Ecel1	60417	1.55228	0.0188131
146	Zfp93	296399	1.55083	0.0208324
147	Arhgef4	301334	1.55011	0.0183404
148	Gabbr2	83633	1.54964	0.0266442
149	LOC680160	680160	1.54808	0.0190811
150	Cpne6	691478	1.54794	0.00872257
151	Fam189b	310640	1.54312	0.00216759
152	Lingo1	315691	1.53898	0.00307621
153	Prokr2	192649	1.53765	0.00698943
154	Rab3a	25531	1.5361	0.0318273
155	Syn3	29130	1.53581	0.00388591
156	Rundc3a	303569	1.53542	0.0220908
157	Creg2	316353	1.53282	0.00450661
158	Ccdc92	100036765	1.53104	0.0299911
159	Plekhb1	64471	1.53077	0.0338678
160	Mef2b	498607	1.53014	0.0303723
161	Sema4f	29745	1.53012	0.0283805
162	Slc4a8	315311	1.52798	0.0296292
163	RGD1562641	290589	1.52699	0.0115535
164	RGD1561149	500552	1.52677	0.000846726
165	Arhgef28	361882	1.5264	0.0263944
166	LOC103691543	103691543	1.52585	0.0176722
167	Insrr	60663	1.51941	0.0154813
168	Ctnnd2	114028	1.51937	0.0350304
169	Mir134	100314191	1.51917	0.0201133
170	Hspa4l	294993	1.51831	0.0331124
171	Mylk3	291926	1.51819	0.0132768
172	Aim1l	298543	1.51781	0.0333081
173	LOC103691797	103691797	1.51682	0.0332736
174	Tm7sf2	293688	1.51484	0.017692
175	Aqp2	25386	1.50972	0.0165157
176	Olr1l	365170	1.5089	0.0310632
177	Ctxn3	100188934	1.50804	0.0141271
178	Gpr68	314386	1.50654	0.00747602
179	Mir138-2	100314032	1.50636	0.037505
180	Park2	56816	1.505	0.0299785
181	Sncb	113893	1.50399	0.0334638
182	Kpna7	690504	1.50388	0.00997925
183	Slc35d3	308717	1.5035	0.0116252
184	Nxph4	59316	1.50337	0.00824606
185	Cadm4	365216	1.50303	0.0183128
186	Kb15	366992	1.50217	0.00796941
187	Cited1	64466	1.50152	0.00715734
188	Fbxo16	305970	1.50082	0.0307424
189	Tub	25609	1.50072	0.0366466
190	Tmem35	308134	1.50035	0.0199046
191	Mmd2	304301	1.49903	0.00224945
192	Scn2a	24766	1.49853	0.0376584
193	Nipal3	502990	1.49729	0.0156632
194	Gfra2	25136	1.49377	0.0355654
195	LOC690302	690302	1.4932	0.0323723
196	Hs6st3	364476	1.49119	0.015956
197	Kcnmb4	66016	1.491	0.0367474
198	Epha5	79208	1.49038	0.044905
199	Fbxl2	363156	1.48752	0.00973179
200	Fa2h	307855	1.48589	0.0184364
201	Wbscr17	288611	1.4838	0.0479978
202	Kcna6	64358	1.48358	0.00185199
203	Olr1699	406011	1.48296	0.00387026
204	Tex13a	100362891	1.48228	0.0365455
205	Sema5b	303901	1.48147	0.02144
206	LOC679158	679158	1.48109	0.0467987
207	Olr233	293377	1.47973	0.029637
208	Chsy3	291577	1.47818	0.0252917
209	Tmem145	292722	1.47713	0.0252156
210	Arvcf	303798	1.47694	0.0179073
211	Mapk4	54268	1.47681	0.0208611
212	Olr1726	405204	1.4765	0.020393
213	Rab15	299156	1.47479	0.0385153
214	Tm4sf5	303256	1.47471	0.0179297
215	Pou3f2	29588	1.47302	0.0236607
216	Olr834	298396	1.471	0.0151002
217	Tyro3	25232	1.46821	0.00120312
218	Doc2b	81820	1.4677	0.0488409
219	Col11a2	294279	1.46639	0.0165441
220	LOC499276	499276	1.46592	0.0341155
221	Rspo2	500863	1.46543	0.04986
222	Adam22	57033	1.46444	0.0121125
223	Olr410	405322	1.46397	0.017236
224	Cpeb1	293056	1.46326	0.0369939
225	Cdh4	114588	1.46271	0.0013565
226	Caskin1	140722	1.46183	0.0226953
227	Pnma2	305977	1.46148	0.0384425
228	Slc6a13	171163	1.46146	0.0262703
229	Actl6b	288563	1.46143	0.0193618
230	Fam187b	689048	1.45951	0.0495915
231	Cyp26a1	154985	1.45916	0.00767486
232	Dlk1	114587	1.45879	0.0415754
233	Cnnm1	309387	1.45872	0.0315726
234	Krtap4-3	501725	1.45841	0.0192777
235	Olr1409	287259	1.45824	0.00245816
236	LOC103693419	103693419	1.45712	0.0142516
237	Tspyl4	309828	1.45697	0.00960925
238	Rab11fip4	303337	1.45628	0.00303346
239	Mir483	100314198	1.45606	0.0258914
240	Edn3	366270	1.45592	0.033661
241	Alcam	79559	1.45556	0.0458931
242	Olr240	293384	1.45466	0.0421225
243	Egflam	365691	1.45421	0.0205015
244	Ang2	497229	1.45219	0.00974217
245	Scrt2	366229	1.45077	0.0110579
246	LOC100362694	100362694	1.45003	0.00618129
247	Hs3st6	684979	1.44649	0.0122458
248	Kcnq2	170848	1.44645	0.0287093
249	Plcxd2	363781	1.44612	0.000473693
250	Morc2b	299555	1.44546	0.00632862
251	Gpr137c	305812	1.44506	0.00692597
252	Ppfia2	362876	1.44502	0.0191808
253	Tas1r1	29407	1.44381	0.0228225
254	Olfm1	93667	1.44376	0.0390566
255	Ano1	309135	1.44325	0.0356085
256	Nanos3	288909	1.44323	0.0236631
257	Ptger1	25637	1.44318	0.0218881
258	Anks1b	314721	1.44307	0.0049923
259	Tmem207	100360091	1.4417	0.0241474
260	Dlx1	296500	1.44162	0.0125123
261	Samd12	362910	1.44005	0.00351912
262	Adcy1	305509	1.43959	0.0284823
263	LOC103690074	103690074	1.43915	0.0440438
264	Prop1	266738	1.43785	0.046868
265	Ripply3	288239	1.43677	0.0205075
266	Gpr111	301269	1.43648	0.0215051
267	Fbll1	363563	1.43594	0.0358346
268	LOC498308	498308	1.43476	0.0113922
269	LOC691851	691851	1.43437	0.0286312
270	Slc5a5	114613	1.43422	0.00130805
271	RGD1560986	292786	1.43324	0.0489549
272	Acsbg1	171410	1.43316	0.0347256
273	Lrrc16b	361041	1.43258	0.0163205
274	Ehd3	192249	1.43227	0.0413183
275	Fzr1	314642	1.43189	0.0208884
276	Gria2	29627	1.43091	0.0470728
277	Mzf1	361508	1.4308	0.00804495
278	LOC102546421	102546421	1.42991	0.0308637
279	Mir666	100314140	1.42949	0.0199592
280	Sdr9c7	259235	1.42927	0.0261235
281	Slc10a5	310230	1.42901	0.011371
282	Cnih2	361705	1.42755	0.024045
283	Clec3a	365009	1.4274	0.0454043
284	L3mbtl1	311613	1.42723	0.00562845
285	Them6	300015	1.42579	0.0234311
286	Pcdh9	306091	1.42558	0.0443734
287	Fabp7	80841	1.42525	0.0187112
288	Prl8a4	59088	1.42485	0.0431062
289	Notch4	406162	1.42298	0.0106516
290	Kcnh7	170739	1.42163	0.0406802
291	Krt12	360625	1.42123	0.010158
292	Frmd5	311362	1.42113	0.040101
293	Dll1	84010	1.4196	0.0104737
294	Mesp2	293046	1.41958	0.0340272
295	Olr1320	300621	1.41935	0.0353562
296	Cdh1	83502	1.41906	0.0115739
297	Cacnb3	25297	1.41901	0.00847662
298	Crybb1	25421	1.41846	0.00316755
299	Myo5b	25132	1.4176	0.0160906
300	Myl7	289759	1.41749	0.0386653
301	Mag	29409	1.41578	0.0227688
302	Dos	314622	1.41412	0.0258079
303	Rnf223	680874	1.41406	0.0322024
304	Alk	266802	1.41396	0.0136195
305	Cdk5r2	501164	1.41332	0.00732193
306	Olr1642	405121	1.4131	0.0467181
307	Grik4	24406	1.41307	0.0218895
308	Syt5	54309	1.41292	0.0345468
309	Jakmip1	305434	1.41226	0.035889
310	Olfm2	313783	1.41139	0.0173577
311	Gbgt1	65270	1.41125	0.0398416
312	Otp	294640	1.41042	0.0245357
313	Srd5a1	24950	1.40936	0.0184264
314	Mtcp1	498814	1.40924	0.0218827
315	Dclk3	316023	1.40904	0.0238378
316	Magee1	317232	1.40834	0.00296941
317	Sez6l	304554	1.408	0.00263048
318	Fam83h	362937	1.40789	0.040395
319	Aatk	690853	1.40729	0.0023326
320	Fam81a	315789	1.40723	0.00130669
321	Dnajc5g	366567	1.40688	0.0228948
322	Dupd1	361003	1.40641	0.0218841
323	Prss29	287136	1.406	0.0307431
324	Tssk2	304181	1.40573	0.0339912
325	Rps6kl1	299202	1.40429	0.00325564
326	LOC103693727	103693727	1.40319	0.0488709
327	Cd163l1	293591	1.4023	0.0396577
328	Ak8	311833	1.40218	0.00100384
329	Slc16a12	309525	1.40159	0.032995
330	Spire2	307925	1.40122	0.0452925
331	Ttc9b	361528	1.40111	0.0218736
332	Cck	25298	1.4008	0.00728367
333	Nlrp1b	691998	-2.97051	0.0231704
334	Ccl11	29397	-2.56568	0.00673204
335	LOC100359993	100359993	-2.54541	0.0167536
336	RGD1561778	303666	-2.50783	0.0021529
337	LOC100361319	100361319	-2.15008	0.00825116
338	LOC681325	681325	-2.12747	0.00513735
339	RT1-CE5	309607	-2.12298	0.026166
340	Rpl23a	360572	-2.10102	0.0223961
341	Cd180	294706	-2.05557	0.00262746
342	Wnt16	500047	-2.05037	0.0142694
343	LOC100911190	100911190	-2.04666	0.00773699
344	Il12a	84405	-1.98121	0.0282513
345	Ms4a6b	293750	-1.94522	0.0207763
346	Arhgef25	314904	-1.94347	0.0489577
347	LOC100359505	100359505	-1.9374	0.041195
348	LOC102548389	102548389	-1.93496	0.00294481
349	Slfn3	114247	-1.9179	0.0138707
350	Pcsk1	25204	-1.89243	0.0344278
351	Gbp1	304266	-1.88714	0.0452268
352	Hoxc10	315338	-1.87443	0.0321433
353	Snx1	84471	-1.8669	0.0259097
354	Ifitm1	293618	-1.85792	0.00188395
355	Lepr	24536	-1.85011	0.016823
356	LOC499229	499229	-1.8465	0.0029662
357	LOC100363856	100363856	-1.8459	0.00352666
358	Itgal	308995	-1.82209	0.0314187
359	LOC103689940	103689940	-1.80414	0.0387389
360	RGD1563620	310511	-1.80119	0.00172665
361	Samd9l	500015	-1.79582	0.0200768
362	Esm1	64536	-1.77882	0.0255051
363	Rgs5	54294	-1.77723	0.00894006
364	Col6a5	501047	-1.76644	0.046705
365	Lilrb3l	361493	-1.76421	0.0100271
366	Col8a1	304021	-1.76395	0.0223736
367	LOC500737	500737	-1.72063	0.0386747
368	Arhgdib	362456	-1.71838	0.00108092
369	Mx1	24575	-1.71782	0.0127962
370	LOC100909664	100909664	-1.71254	0.0443875
371	Mill1	292671	-1.70548	0.0334292
372	LOC100910885	100910885	-1.70166	0.0363409
373	Usp18	312688	-1.69916	0.00622132
374	Cd209f	688750	-1.69451	0.0202183
375	Emx2	499380	-1.6845	0.0428591
376	Casp1	25166	-1.6825	0.00761603
377	Gal	29141	-1.68097	0.0383911
378	Pi15	301489	-1.67935	0.0413237
379	Cd7	303747	-1.67066	0.0249378
380	Bmp6	25644	-1.66934	0.00806184
381	Ccdc77	312677	-1.65505	0.00696524
382	Il2rg	140924	-1.65364	0.00303479
383	Rspo3	498997	-1.65042	0.0415019
384	Nufip2	681371	-1.64905	0.0297701
385	LOC685025	685025	-1.64636	0.0113406
386	Ndc80	301701	-1.64204	0.00585099
387	LOC102554194	102554194	-1.64192	0.0228813
388	Lrch2	680591	-1.64076	0.0244008
389	Fam114a1l1	316729	-1.63671	0.0259234
390	LOC102555644	102555644	-1.63316	0.0117025
391	RGD1564613	501520	-1.63106	0.0370865
392	Csmd2	313040	-1.63004	0.0381874
393	Hist1h2ai	502129	-1.62584	0.0309217
394	Tslp	688621	-1.6227	0.0443017
395	Hoxc9	368178	-1.62195	0.00235516
396	Coro1a	155151	-1.62176	0.00596843
397	Cdc14b	361195	-1.62163	0.0298795
398	Hgf	24446	-1.62127	0.00951706
399	Tlr1	305354	-1.6206	0.0360743
400	LOC102556096	102556096	-1.61534	0.0211318
401	S100a6	85247	-1.6112	0.0274741
402	Tc2n	500707	-1.6104	0.0152984
403	Cd80	25408	-1.60941	0.00456385
404	Il13ra2	171060	-1.60553	0.0168303
405	Hist1h2ak	680615	-1.60231	0.0302257
406	Rnase6	305842	-1.59732	0.031323
407	Rps3a	29288	-1.5933	0.0300481
408	RGD1560723	500448	-1.58527	0.0193683
409	LOC102550203	102550203	-1.58024	0.0261947
410	Fhl2	63839	-1.5775	0.00577655
411	Itgb3bp	362548	-1.57677	0.00112212
412	Ruvbl1	65137	-1.57494	0.0126339
413	Dtx3l	498089	-1.57298	0.00850919
414	LOC100912338	100912338	-1.57192	0.0102752
415	Btk	367901	-1.5719	0.0087055
416	Cd22	308501	-1.56941	0.00595919
417	Trim59	365813	-1.56874	0.00969459
418	Rtp4	360733	-1.56575	0.00210816
419	LOC100361854	100361854	-1.56237	0.0201823
420	LOC102554315	102554315	-1.5591	0.00667599
421	Tlr7	317468	-1.5547	0.0350631
422	Olr947	288876	-1.5541	0.0096856
423	Cks2	498709	-1.55061	0.031079
424	Slc7a2	64554	-1.54996	0.0314119
425	Hist2h2ab	690102	-1.53745	0.00861763
426	LOC100911104	100911104	-1.53448	0.0466897
427	Csgalnact1	306375	-1.53311	0.0198502
428	Hist1h2af	498753	-1.53292	0.0137135
429	LOC100360368	100360368	-1.53139	0.0096703
430	Cd55	64036	-1.52973	0.0151829
431	Hist2h4	295277	-1.52861	0.00242133
432	Mcm5	291885	-1.52594	0.0101119
433	RGD1566320	296207	-1.52452	0.0078532
434	Slpi	84386	-1.52183	0.0303092
435	LOC100910714	100910714	-1.52021	0.0205874
436	Ifi44l	310968	-1.51622	0.0253646
437	XAF1	679600	-1.51467	0.0105125
438	Zfp748	680258	-1.51391	0.00602317
439	Dock2	360509	-1.51372	0.00682334
440	LOC684970	684970	-1.50795	0.0232035
441	LOC681364	681364	-1.50789	0.00672421
442	RT1-Da	294269	-1.50591	0.0101854
443	Mterf	85261	-1.50545	0.0410636
444	Fgf7	29348	-1.50422	0.0494573
445	Hoxc5	315341	-1.50403	0.039686
446	Nusap1	311336	-1.50294	0.0189101
447	Napsa	60575	-1.5019	0.0399948
448	LOC102551340	102551340	-1.50023	0.03941
449	Adh1	24172	-1.49815	0.0372416
450	Sep7	64551	-1.4973	0.0125417
451	Entpd7	309390	-1.49711	0.0217718
452	Npm1	25498	-1.49644	0.0103896
453	Cldn22	306454	-1.49631	0.0161572
454	S100a4	24615	-1.49455	0.0213111
455	LOC299458	299458	-1.49175	0.0484971
456	Cyp4v3	266761	-1.48944	0.0470901
457	Ns5atp9	300795	-1.48874	0.0458722
458	Steap2	312052	-1.48768	0.0250246
459	Ms4a6c	690930	-1.48526	0.0332345
460	Ccr1	57301	-1.48418	0.0335569
461	Fcgr2b	289211	-1.48355	0.0303826
462	Uba2-ps1	498290	-1.47999	0.0288523
463	LOC102552284	102552284	-1.47893	0.00609411
464	Brix1	294799	-1.47408	0.00461796
465	Bcl2a1	170929	-1.47343	0.0300939
466	Glrx	64045	-1.47108	0.00969603
467	Hist1h1b	680522	-1.47026	0.0269756
468	Lyz2	25211	-1.46899	0.0256368
469	Zcchc9	309986	-1.46807	0.0290021
470	Ube2v2	287927	-1.46484	0.0188344
471	Gsto2	309465	-1.46396	0.0122971
472	LOC102551621	102551621	-1.46228	0.0194784
473	Ect2	361921	-1.4597	0.0117374
474	Ttc30a	100362431	-1.45852	0.0153504
475	Serpinb9	361241	-1.45682	0.00623833
476	Coq10b	301416	-1.4562	0.0350754
477	Hvcn1	304485	-1.45387	0.0233697
478	Irgm	303090	-1.45317	0.0475263
479	March1	361135	-1.44889	0.00181699
480	Ly86	291359	-1.44535	0.00884991
481	Ctsk	29175	-1.44472	0.0289838
482	Fam76b	367021	-1.44324	0.0236974
483	Ptprc	24699	-1.4432	0.0382422
484	Morf4l2	317413	-1.44229	0.03975
485	LOC100911664	100911664	-1.44164	0.00934597
486	Abi3	303476	-1.44162	0.00949263
487	Cotl1	361422	-1.44044	0.00700151
488	Ift74	313365	-1.43702	0.0291819
489	Tmem154	361972	-1.436	0.028029
490	Cep83	366872	-1.43497	0.0188401
491	LOC102548682	102548682	-1.43344	0.0019694
492	Mirlet7f-1	100314277	-1.43324	0.045506
493	Trip4	315769	-1.43234	0.0202002
494	Plau	25619	-1.43071	0.0444601
495	Gpx3	64317	-1.42903	0.0428939
496	Bhlhe40	79431	-1.42894	0.0204149
497	Smarce1	303518	-1.42888	0.0277561
498	Clec4a	474143	-1.42844	0.032953
499	Bcap29	298943	-1.42767	0.00655899
500	Dnal1	685664	-1.42663	0.00351107
501	Psmg2	291539	-1.42464	0.000881211
502	Blvra	116599	-1.42374	0.012356
503	Immp1l	691145	-1.42087	0.0181859
504	Prdx6	94167	-1.4207	0.0122133
505	Ufm1	365797	-1.41908	0.0288403
506	Hist1h2ac	306962	-1.41878	0.00219075
507	Pbk	290326	-1.41797	0.00160127
508	LOC100174910	100174910	-1.41735	0.0324332
509	LOC100362980	100362980	-1.41381	0.0196981
510	Rbbp8	291787	-1.41127	0.0122992
511	Lcp1	306071	-1.40859	0.0278436
512	Oasl2	304549	-1.40707	0.0438711
513	Mak16	306526	-1.406	0.0218233
514	Smc4	295107	-1.40593	0.0186328
515	Ppic	291463	-1.40585	0.0368842
516	Osmr	310132	-1.40563	0.0490584
517	Trim30	499223	-1.40533	0.030017
518	Abcg3l1	289453	-1.40385	0.0126845
519	Casp3	25402	-1.40289	0.0129404
520	LOC501406	501406	-1.40274	0.0126407
521	Igf1	24482	-1.40244	0.0238377
522	Rps11	81774	-1.40182	0.0150665
523	Fam107a	361018	-1.40129	0.0489173
524	LOC682330	682330	-1.40106	0.0329934
525	Aim2	304987	-1.40053	0.0261436
526	Prdx4	85274	-1.40036	0.0207381
